# Supplementary material for: Bioactive Polyketides and Benzene Derivatives from Two Mangrove Sediment-Derived Fungi in the Beibu Gulf
Source: Mar Drugs. 2023 May 26;21(6):327. doi: 10.3390/md21060327 (PMC10304204; doi:10.3390/md21060327)
Supplement: Supplementary file 1 [file marinedrugs-21-00327-s001.zip]

Archive with 1 entries (1 files):
- marinedrugs-2416154-supplementary.pdf
